# Supplementary material for: Involvement of IDA-HAE Module in Natural Development of Tomato Flower Abscission
Source: Plants (Basel). 2023 Jan 1;12(1):185. doi: 10.3390/plants12010185 (PMC9823658; doi:10.3390/plants12010185)
Supplement: Supplementary file 1 [file plants-12-00185-s001.zip]

Archive with 3 entries (3 files):
- Supplementary File 1. Diagram for natural abscission system, flower removal expression for SlIDA, and relationship of AtIDA-SlIDA_11-28-2022.pdf
- Supplementary File 2. Information on SlIDA-SlHAE genes_11-28-2022.pdf
- Supplementary Table 1. Primers used in the study_11-28-2022.pdf
